# Supplementary material for: Using Dendritic Heat Maps to Simultaneously Display Genotype Divergence with Phenotype Divergence
Source: PLoS One. 2016 Aug 18;11(8):e0161292. doi: 10.1371/journal.pone.0161292 (PMC4990276; doi:10.1371/journal.pone.0161292)
Supplement: S2 File — This file is a zipped folder containing the bottom-up Perl script described in the methods section, high-resolution versions of the images in the discussion, and the configuration files used by Circos to plot the images. (ZIP) [file pone.0161292.s002.zip › S2_File/avg_files/circos_inputs/1/faux_100.txt]

faux 2 3 -0.301
faux 3 4 -0.301
faux 4 5 0.301
faux 5 7 -0.477
faux 7 8 0.301
faux 8 9 -0.301
faux 9 10 -0.301
faux 10 11 -0.301
faux 11 12 0.301
faux 12 13 0.301
faux 13 16 -0.602
faux 16 18 -0.477
faux 18 19 -0.301
faux 19 20 0.301
faux 20 22 -0.477
faux 22 24 -0.477
faux 24 26 -0.477
faux 26 27 0.301
faux 27 28 -0.301
faux 28 30 0.477
faux 30 32 0.477
faux 32 33 -0.301
faux 33 34 -0.301
faux 34 35 0.301
faux 35 36 0.301
faux 36 37 -0.301
faux 37 38 0.301
faux 38 39 0.301
faux 39 41 -0.477
faux 41 42 -0.301
faux 42 66 1.398
faux 66 67 -0.301
faux 67 68 0.301
faux 68 69 0.301
faux 69 70 -0.301
faux 70 71 -0.301
faux 71 72 -0.301
faux 72 73 -0.301
faux 73 74 -0.301
faux 74 75 -0.301
faux 75 76 0.301
faux 76 77 0.301
faux 77 78 -0.301
faux 78 79 0.301
faux 79 80 -0.301
faux 80 81 -0.301
faux 81 82 0.301
faux 82 83 0.301
faux 83 84 0.301
faux 84 86 0.477
faux 86 87 -0.301
faux 87 88 0.301
faux 88 90 0.477
faux 90 91 -0.301
faux 91 92 0.301
faux 92 93 0.301
faux 93 94 -0.301
faux 94 95 0.301
faux 95 96 0.301
faux 96 97 0.301
faux 97 98 -0.301
faux 98 99 0.301
faux 99 100 0.301
faux 100 101 0.301
faux 101 102 -0.301
faux 0 1 -1.398
faux 103 104 1.398
