# Supplementary material for: Using Dendritic Heat Maps to Simultaneously Display Genotype Divergence with Phenotype Divergence
Source: PLoS One. 2016 Aug 18;11(8):e0161292. doi: 10.1371/journal.pone.0161292 (PMC4990276; doi:10.1371/journal.pone.0161292)
Supplement: S2 File — This file is a zipped folder containing the bottom-up Perl script described in the methods section, high-resolution versions of the images in the discussion, and the configuration files used by Circos to plot the images. (ZIP) [file pone.0161292.s002.zip › S2_File/avg_files/circos_inputs/11/faux_93.txt]

faux 2 3 -0.301
faux 3 4 0.301
faux 4 5 -0.301
faux 5 6 0.301
faux 6 7 -0.301
faux 7 8 0.301
faux 8 9 0.301
faux 9 10 -0.301
faux 10 11 0.301
faux 11 12 -0.301
faux 12 13 -0.301
faux 13 14 0.301
faux 14 15 -0.301
faux 15 16 -0.301
faux 16 17 -0.301
faux 17 18 -0.301
faux 18 19 0.301
faux 19 20 0.301
faux 20 21 0.301
faux 21 22 0.301
faux 22 23 0.301
faux 23 24 0.301
faux 24 25 -0.301
faux 25 26 -0.301
faux 26 27 -0.301
faux 27 28 0.301
faux 28 29 -0.301
faux 29 30 0.301
faux 30 31 -0.301
faux 31 32 0.301
faux 32 33 0.301
faux 33 34 -0.301
faux 34 35 -0.301
faux 35 36 0.301
faux 36 37 0.301
faux 37 38 -0.301
faux 38 39 -0.301
faux 39 40 -0.301
faux 40 41 -0.301
faux 41 42 0.301
faux 42 43 -0.301
faux 43 44 0.301
faux 44 45 0.301
faux 45 46 0.301
faux 46 47 0.301
faux 47 48 0.301
faux 48 49 -0.301
faux 49 50 0.301
faux 50 52 0.477
faux 52 53 0.301
faux 53 54 -0.301
faux 54 55 0.301
faux 55 56 -0.301
faux 56 57 0.301
faux 57 58 0.301
faux 58 59 -0.301
faux 59 60 -0.301
faux 60 61 0.301
faux 61 62 -0.301
faux 62 63 0.301
faux 63 64 0.301
faux 64 65 -0.301
faux 65 66 0.301
faux 66 67 -0.301
faux 67 68 -0.301
faux 68 69 -0.301
faux 69 70 0.301
faux 70 71 -0.301
faux 71 72 -0.301
faux 72 73 -0.301
faux 73 74 -0.301
faux 74 75 -0.301
faux 75 76 -0.301
faux 76 77 0.301
faux 77 78 0.301
faux 78 79 -0.301
faux 79 80 -0.301
faux 80 81 0.301
faux 81 82 -0.301
faux 82 83 -0.301
faux 83 84 0.301
faux 84 85 0.301
faux 85 86 0.301
faux 86 87 -0.301
faux 87 88 -0.301
faux 88 89 -0.301
faux 89 90 -0.301
faux 90 91 -0.301
faux 91 92 -0.301
faux 92 93 0.301
faux 93 94 -0.301
faux 94 95 0.301
faux 95 96 0.301
faux 96 97 0.301
faux 97 98 -0.301
faux 98 99 0.301
faux 99 100 0.301
faux 100 101 -0.301
faux 101 102 -0.301
faux 0 1 -1.398
faux 103 104 1.398
