# Supplementary material for: Using Dendritic Heat Maps to Simultaneously Display Genotype Divergence with Phenotype Divergence
Source: PLoS One. 2016 Aug 18;11(8):e0161292. doi: 10.1371/journal.pone.0161292 (PMC4990276; doi:10.1371/journal.pone.0161292)
Supplement: S2 File — This file is a zipped folder containing the bottom-up Perl script described in the methods section, high-resolution versions of the images in the discussion, and the configuration files used by Circos to plot the images. (ZIP) [file pone.0161292.s002.zip › S2_File/avg_files/circos_inputs/12/faux_75.txt]

faux 2 3 -0.301
faux 3 4 0.301
faux 4 7 -0.176
faux 7 8 -0.301
faux 8 25 0.727
faux 25 26 -0.301
faux 26 30 0.000
faux 30 31 0.301
faux 31 32 -0.301
faux 32 33 -0.301
faux 33 34 -0.301
faux 34 35 0.301
faux 35 36 -0.301
faux 36 37 -0.301
faux 37 39 0.000
faux 39 40 -0.301
faux 40 41 0.301
faux 41 42 0.301
faux 42 43 0.301
faux 43 44 -0.301
faux 44 45 0.301
faux 45 46 -0.301
faux 46 47 -0.301
faux 47 49 0.477
faux 49 50 -0.301
faux 50 51 -0.301
faux 51 52 0.301
faux 52 53 -0.301
faux 53 54 0.301
faux 54 55 -0.301
faux 55 56 -0.301
faux 56 57 -0.301
faux 57 67 -0.146
faux 67 70 -0.176
faux 70 71 -0.301
faux 71 72 -0.301
faux 72 73 0.301
faux 73 74 -0.301
faux 74 75 -0.301
faux 75 76 0.301
faux 76 77 -0.301
faux 77 78 0.301
faux 78 79 0.301
faux 79 82 -0.176
faux 82 83 0.301
faux 83 84 -0.301
faux 84 85 0.301
faux 85 86 -0.301
faux 86 87 -0.301
faux 87 88 -0.301
faux 88 89 0.301
faux 89 92 -0.176
faux 92 93 -0.301
faux 93 94 0.301
faux 94 95 -0.301
faux 95 97 -0.477
faux 97 101 0.000
faux 101 102 0.301
faux 0 1 -1.398
faux 103 104 1.398
