# Supplementary material for: Using Dendritic Heat Maps to Simultaneously Display Genotype Divergence with Phenotype Divergence
Source: PLoS One. 2016 Aug 18;11(8):e0161292. doi: 10.1371/journal.pone.0161292 (PMC4990276; doi:10.1371/journal.pone.0161292)
Supplement: S2 File — This file is a zipped folder containing the bottom-up Perl script described in the methods section, high-resolution versions of the images in the discussion, and the configuration files used by Circos to plot the images. (ZIP) [file pone.0161292.s002.zip › S2_File/avg_files/circos_inputs/13/faux_78.txt]

faux 2 3 -0.301
faux 3 4 -0.301
faux 4 5 0.301
faux 5 6 0.301
faux 6 8 0.000
faux 8 13 0.125
faux 13 14 -0.301
faux 14 15 -0.301
faux 15 16 -0.301
faux 16 18 0.000
faux 18 19 0.301
faux 19 20 -0.301
faux 20 21 0.301
faux 21 22 -0.301
faux 22 26 -0.301
faux 26 32 0.222
faux 32 33 0.301
faux 33 34 -0.301
faux 34 35 0.301
faux 35 36 -0.301
faux 36 37 0.301
faux 37 38 -0.301
faux 38 39 0.301
faux 39 40 -0.301
faux 40 41 0.301
faux 41 42 -0.301
faux 42 43 0.301
faux 43 46 0.176
faux 46 47 -0.301
faux 47 49 -0.477
faux 49 50 0.301
faux 50 54 0.000
faux 54 55 0.301
faux 55 56 0.301
faux 56 66 0.477
faux 66 68 0.000
faux 68 69 -0.301
faux 69 70 -0.301
faux 70 75 0.778
faux 75 80 -0.778
faux 80 81 0.301
faux 81 83 0.000
faux 83 84 0.301
faux 84 85 0.301
faux 85 86 0.301
faux 86 87 -0.301
faux 87 88 -0.301
faux 88 89 0.301
faux 89 90 0.301
faux 90 91 -0.301
faux 91 92 0.301
faux 92 93 -0.301
faux 93 95 -0.477
faux 95 96 0.301
faux 96 97 0.301
faux 97 98 0.301
faux 98 99 -0.301
faux 99 100 -0.301
faux 100 101 0.301
faux 101 102 -0.301
faux 0 1 -1.398
faux 103 104 1.398
