# Supplementary material for: Using Dendritic Heat Maps to Simultaneously Display Genotype Divergence with Phenotype Divergence
Source: PLoS One. 2016 Aug 18;11(8):e0161292. doi: 10.1371/journal.pone.0161292 (PMC4990276; doi:10.1371/journal.pone.0161292)
Supplement: S2 File — This file is a zipped folder containing the bottom-up Perl script described in the methods section, high-resolution versions of the images in the discussion, and the configuration files used by Circos to plot the images. (ZIP) [file pone.0161292.s002.zip › S2_File/avg_files/circos_inputs/13/faux_86.txt]

faux 2 3 -0.301
faux 3 4 -0.301
faux 4 5 0.301
faux 5 6 0.301
faux 6 8 0.000
faux 8 9 0.301
faux 9 10 0.301
faux 10 12 0.000
faux 12 13 -0.301
faux 13 14 -0.301
faux 14 15 -0.301
faux 15 16 -0.301
faux 16 18 0.000
faux 18 19 0.301
faux 19 20 -0.301
faux 20 21 0.301
faux 21 22 -0.301
faux 22 23 -0.301
faux 23 24 -0.301
faux 24 25 0.301
faux 25 26 -0.301
faux 26 27 0.301
faux 27 28 -0.301
faux 28 31 0.176
faux 31 32 0.301
faux 32 33 0.301
faux 33 34 -0.301
faux 34 35 0.301
faux 35 36 -0.301
faux 36 37 0.301
faux 37 38 -0.301
faux 38 39 0.301
faux 39 40 -0.301
faux 40 41 0.301
faux 41 42 -0.301
faux 42 43 0.301
faux 43 46 0.176
faux 46 47 -0.301
faux 47 49 -0.477
faux 49 50 0.301
faux 50 51 0.301
faux 51 54 -0.176
faux 54 55 0.301
faux 55 56 0.301
faux 56 57 0.301
faux 57 58 0.301
faux 58 59 -0.301
faux 59 60 0.301
faux 60 61 0.301
faux 61 63 0.000
faux 63 64 0.301
faux 64 65 0.301
faux 65 66 0.301
faux 66 68 0.000
faux 68 69 -0.301
faux 69 70 -0.301
faux 70 75 0.778
faux 75 76 -0.301
faux 76 79 -0.602
faux 79 80 -0.301
faux 80 81 0.301
faux 81 83 0.000
faux 83 84 0.301
faux 84 85 0.301
faux 85 86 0.301
faux 86 87 -0.301
faux 87 88 -0.301
faux 88 89 0.301
faux 89 90 0.301
faux 90 91 -0.301
faux 91 92 0.301
faux 92 93 -0.301
faux 93 95 -0.477
faux 95 96 0.301
faux 96 97 0.301
faux 97 98 0.301
faux 98 99 -0.301
faux 99 100 -0.301
faux 100 101 0.301
faux 101 102 -0.301
faux 0 1 -1.398
faux 103 104 1.398
