# Supplementary material for: Using Dendritic Heat Maps to Simultaneously Display Genotype Divergence with Phenotype Divergence
Source: PLoS One. 2016 Aug 18;11(8):e0161292. doi: 10.1371/journal.pone.0161292 (PMC4990276; doi:10.1371/journal.pone.0161292)
Supplement: S2 File — This file is a zipped folder containing the bottom-up Perl script described in the methods section, high-resolution versions of the images in the discussion, and the configuration files used by Circos to plot the images. (ZIP) [file pone.0161292.s002.zip › S2_File/avg_files/circos_inputs/14/faux_76.txt]

faux 2 3 -0.301
faux 3 4 0.301
faux 4 10 0.477
faux 10 11 -0.301
faux 11 19 0.368
faux 19 21 0.477
faux 21 22 0.301
faux 22 24 -0.477
faux 24 25 0.301
faux 25 26 0.301
faux 26 27 -0.301
faux 27 28 -0.301
faux 28 31 0.602
faux 31 32 -0.301
faux 32 38 0.000
faux 38 39 -0.301
faux 39 40 -0.301
faux 40 43 -0.176
faux 43 44 -0.301
faux 44 48 -0.301
faux 48 49 0.301
faux 49 50 -0.301
faux 50 51 -0.301
faux 51 52 0.301
faux 52 54 0.000
faux 54 55 0.301
faux 55 56 0.301
faux 56 57 -0.301
faux 57 58 -0.301
faux 58 62 0.000
faux 62 63 0.301
faux 63 64 -0.301
faux 64 65 -0.301
faux 65 66 -0.301
faux 66 67 -0.301
faux 67 68 -0.301
faux 68 69 -0.301
faux 69 70 0.301
faux 70 71 0.301
faux 71 72 0.301
faux 72 73 0.301
faux 73 74 -0.301
faux 74 75 -0.301
faux 75 82 -0.544
faux 82 83 -0.301
faux 83 85 0.000
faux 85 86 -0.301
faux 86 88 0.477
faux 88 89 0.301
faux 89 90 0.301
faux 90 91 0.301
faux 91 92 0.301
faux 92 93 -0.301
faux 93 94 -0.301
faux 94 95 0.301
faux 95 96 0.301
faux 96 98 0.477
faux 98 99 0.301
faux 99 100 0.301
faux 100 101 0.301
faux 101 102 0.301
faux 0 1 -1.398
faux 103 104 1.398
