# Supplementary material for: Using Dendritic Heat Maps to Simultaneously Display Genotype Divergence with Phenotype Divergence
Source: PLoS One. 2016 Aug 18;11(8):e0161292. doi: 10.1371/journal.pone.0161292 (PMC4990276; doi:10.1371/journal.pone.0161292)
Supplement: S3 File — This file is a zipped folder containing the top-down Perl scripts described in the methods section, high-resolution versions of the images in the discussion, the configuration files used by Circos to plot the images, FASTA files of the artificial datasets, and an Excel file summary of the clusters for each mutation dataset DHM. (ZIP) [file pone.0161292.s003.zip]

Archive with 1,006 entries (964 files):
- S3_File/cent.png
- S3_File/cent_files/
- S3_File/cent_files/circos_inputs/
- S3_File/cent_files/circos_inputs/0/
- S3_File/cent_files/circos_inputs/0/faux_100.txt
- S3_File/cent_files/circos_inputs/0/faux_75.txt
- S3_File/cent_files/circos_inputs/0/faux_76.txt
- S3_File/cent_files/circos_inputs/0/faux_77.txt
- S3_File/cent_files/circos_inputs/0/faux_78.txt
- S3_File/cent_files/circos_inputs/0/faux_79.txt
- S3_File/cent_files/circos_inputs/0/faux_80.txt
- S3_File/cent_files/circos_inputs/0/faux_81.txt
- S3_File/cent_files/circos_inputs/0/faux_82.txt
- S3_File/cent_files/circos_inputs/0/faux_83.txt
- S3_File/cent_files/circos_inputs/0/faux_84.txt
- S3_File/cent_files/circos_inputs/0/faux_85.txt
- S3_File/cent_files/circos_inputs/0/faux_86.txt
- S3_File/cent_files/circos_inputs/0/faux_87.txt
- S3_File/cent_files/circos_inputs/0/faux_88.txt
- S3_File/cent_files/circos_inputs/0/faux_89.txt
- S3_File/cent_files/circos_inputs/0/faux_90.txt
- S3_File/cent_files/circos_inputs/0/faux_91.txt
- S3_File/cent_files/circos_inputs/0/faux_92.txt
- S3_File/cent_files/circos_inputs/0/faux_93.txt
- S3_File/cent_files/circos_inputs/0/faux_94.txt
- S3_File/cent_files/circos_inputs/0/faux_95.txt
- S3_File/cent_files/circos_inputs/0/faux_96.txt
- S3_File/cent_files/circos_inputs/0/faux_97.txt
- S3_File/cent_files/circos_inputs/0/faux_98.txt
- S3_File/cent_files/circos_inputs/0/faux_99.txt
- S3_File/cent_files/circos_inputs/0/faux_karyotype.txt
- S3_File/cent_files/circos_inputs/1/
- S3_File/cent_files/circos_inputs/1/faux_100.txt
- S3_File/cent_files/circos_inputs/1/faux_75.txt
- S3_File/cent_files/circos_inputs/1/faux_76.txt
- S3_File/cent_files/circos_inputs/1/faux_77.txt
- S3_File/cent_files/circos_inputs/1/faux_78.txt
- S3_File/cent_files/circos_inputs/1/faux_79.txt
- S3_File/cent_files/circos_inputs/1/faux_80.txt
- S3_File/cent_files/circos_inputs/1/faux_81.txt
- S3_File/cent_files/circos_inputs/1/faux_82.txt
- S3_File/cent_files/circos_inputs/1/faux_83.txt
- S3_File/cent_files/circos_inputs/1/faux_84.txt
- S3_File/cent_files/circos_inputs/1/faux_85.txt
- S3_File/cent_files/circos_inputs/1/faux_86.txt
- S3_File/cent_files/circos_inputs/1/faux_87.txt
- S3_File/cent_files/circos_inputs/1/faux_88.txt
- S3_File/cent_files/circos_inputs/1/faux_89.txt
- S3_File/cent_files/circos_inputs/1/faux_90.txt
- S3_File/cent_files/circos_inputs/1/faux_91.txt
- S3_File/cent_files/circos_inputs/1/faux_92.txt
- S3_File/cent_files/circos_inputs/1/faux_93.txt
- S3_File/cent_files/circos_inputs/1/faux_94.txt
- S3_File/cent_files/circos_inputs/1/faux_95.txt
- S3_File/cent_files/circos_inputs/1/faux_96.txt
- S3_File/cent_files/circos_inputs/1/faux_97.txt
- S3_File/cent_files/circos_inputs/1/faux_98.txt
- S3_File/cent_files/circos_inputs/1/faux_99.txt
- S3_File/cent_files/circos_inputs/1/faux_karyotype.txt
- S3_File/cent_files/circos_inputs/10/
- S3_File/cent_files/circos_inputs/10/faux_100.txt
- S3_File/cent_files/circos_inputs/10/faux_75.txt
- S3_File/cent_files/circos_inputs/10/faux_76.txt
- S3_File/cent_files/circos_inputs/10/faux_77.txt
- S3_File/cent_files/circos_inputs/10/faux_78.txt
- S3_File/cent_files/circos_inputs/10/faux_79.txt
- S3_File/cent_files/circos_inputs/10/faux_80.txt
- S3_File/cent_files/circos_inputs/10/faux_81.txt
- S3_File/cent_files/circos_inputs/10/faux_82.txt
- S3_File/cent_files/circos_inputs/10/faux_83.txt
- S3_File/cent_files/circos_inputs/10/faux_84.txt
- S3_File/cent_files/circos_inputs/10/faux_85.txt
- S3_File/cent_files/circos_inputs/10/faux_86.txt
- S3_File/cent_files/circos_inputs/10/faux_87.txt
- S3_File/cent_files/circos_inputs/10/faux_88.txt
- S3_File/cent_files/circos_inputs/10/faux_89.txt
- S3_File/cent_files/circos_inputs/10/faux_90.txt
- S3_File/cent_files/circos_inputs/10/faux_91.txt
- S3_File/cent_files/circos_inputs/10/faux_92.txt
- S3_File/cent_files/circos_inputs/10/faux_93.txt
- S3_File/cent_files/circos_inputs/10/faux_94.txt
- S3_File/cent_files/circos_inputs/10/faux_95.txt
- S3_File/cent_files/circos_inputs/10/faux_96.txt
- S3_File/cent_files/circos_inputs/10/faux_97.txt
- S3_File/cent_files/circos_inputs/10/faux_98.txt
- S3_File/cent_files/circos_inputs/10/faux_99.txt
- S3_File/cent_files/circos_inputs/10/faux_karyotype.txt
- S3_File/cent_files/circos_inputs/11/
- S3_File/cent_files/circos_inputs/11/faux_100.txt
- S3_File/cent_files/circos_inputs/11/faux_75.txt
- S3_File/cent_files/circos_inputs/11/faux_76.txt
- S3_File/cent_files/circos_inputs/11/faux_77.txt
- S3_File/cent_files/circos_inputs/11/faux_78.txt
- S3_File/cent_files/circos_inputs/11/faux_79.txt
- S3_File/cent_files/circos_inputs/11/faux_80.txt
- S3_File/cent_files/circos_inputs/11/faux_81.txt
- S3_File/cent_files/circos_inputs/11/faux_82.txt
- S3_File/cent_files/circos_inputs/11/faux_83.txt
- S3_File/cent_files/circos_inputs/11/faux_84.txt
- S3_File/cent_files/circos_inputs/11/faux_85.txt
- S3_File/cent_files/circos_inputs/11/faux_86.txt
- S3_File/cent_files/circos_inputs/11/faux_87.txt
- S3_File/cent_files/circos_inputs/11/faux_88.txt
- S3_File/cent_files/circos_inputs/11/faux_89.txt
- S3_File/cent_files/circos_inputs/11/faux_90.txt
- S3_File/cent_files/circos_inputs/11/faux_91.txt
- S3_File/cent_files/circos_inputs/11/faux_92.txt
- S3_File/cent_files/circos_inputs/11/faux_93.txt
- S3_File/cent_files/circos_inputs/11/faux_94.txt
- S3_File/cent_files/circos_inputs/11/faux_95.txt
- S3_File/cent_files/circos_inputs/11/faux_96.txt
- S3_File/cent_files/circos_inputs/11/faux_97.txt
- S3_File/cent_files/circos_inputs/11/faux_98.txt
- S3_File/cent_files/circos_inputs/11/faux_99.txt
- S3_File/cent_files/circos_inputs/11/faux_karyotype.txt
- S3_File/cent_files/circos_inputs/12/
- S3_File/cent_files/circos_inputs/12/faux_100.txt
- S3_File/cent_files/circos_inputs/12/faux_75.txt
- S3_File/cent_files/circos_inputs/12/faux_76.txt
- S3_File/cent_files/circos_inputs/12/faux_77.txt
- S3_File/cent_files/circos_inputs/12/faux_78.txt
- S3_File/cent_files/circos_inputs/12/faux_79.txt
- S3_File/cent_files/circos_inputs/12/faux_80.txt
- S3_File/cent_files/circos_inputs/12/faux_81.txt
- S3_File/cent_files/circos_inputs/12/faux_82.txt
- S3_File/cent_files/circos_inputs/12/faux_83.txt
- S3_File/cent_files/circos_inputs/12/faux_84.txt
- S3_File/cent_files/circos_inputs/12/faux_85.txt
- S3_File/cent_files/circos_inputs/12/faux_86.txt
- S3_File/cent_files/circos_inputs/12/faux_87.txt
- S3_File/cent_files/circos_inputs/12/faux_88.txt
- S3_File/cent_files/circos_inputs/12/faux_89.txt
- S3_File/cent_files/circos_inputs/12/faux_90.txt
- S3_File/cent_files/circos_inputs/12/faux_91.txt
- S3_File/cent_files/circos_inputs/12/faux_92.txt
- S3_File/cent_files/circos_inputs/12/faux_93.txt
- S3_File/cent_files/circos_inputs/12/faux_94.txt
- S3_File/cent_files/circos_inputs/12/faux_95.txt
- S3_File/cent_files/circos_inputs/12/faux_96.txt
- S3_File/cent_files/circos_inputs/12/faux_97.txt
- S3_File/cent_files/circos_inputs/12/faux_98.txt
- S3_File/cent_files/circos_inputs/12/faux_99.txt
- S3_File/cent_files/circos_inputs/12/faux_karyotype.txt
- S3_File/cent_files/circos_inputs/13/
- S3_File/cent_files/circos_inputs/13/faux_100.txt
- S3_File/cent_files/circos_inputs/13/faux_75.txt
- S3_File/cent_files/circos_inputs/13/faux_76.txt
- S3_File/cent_files/circos_inputs/13/faux_77.txt
- S3_File/cent_files/circos_inputs/13/faux_78.txt
- S3_File/cent_files/circos_inputs/13/faux_79.txt
- S3_File/cent_files/circos_inputs/13/faux_80.txt
- S3_File/cent_files/circos_inputs/13/faux_81.txt
- S3_File/cent_files/circos_inputs/13/faux_82.txt
- S3_File/cent_files/circos_inputs/13/faux_83.txt
- S3_File/cent_files/circos_inputs/13/faux_84.txt
- S3_File/cent_files/circos_inputs/13/faux_85.txt
- S3_File/cent_files/circos_inputs/13/faux_86.txt
- S3_File/cent_files/circos_inputs/13/faux_87.txt
- S3_File/cent_files/circos_inputs/13/faux_88.txt
- S3_File/cent_files/circos_inputs/13/faux_89.txt
- S3_File/cent_files/circos_inputs/13/faux_90.txt
- S3_File/cent_files/circos_inputs/13/faux_91.txt
- S3_File/cent_files/circos_inputs/13/faux_92.txt
- S3_File/cent_files/circos_inputs/13/faux_93.txt
- S3_File/cent_files/circos_inputs/13/faux_94.txt
- S3_File/cent_files/circos_inputs/13/faux_95.txt
- S3_File/cent_files/circos_inputs/13/faux_96.txt
- S3_File/cent_files/circos_inputs/13/faux_97.txt
- S3_File/cent_files/circos_inputs/13/faux_98.txt
- S3_File/cent_files/circos_inputs/13/faux_99.txt
- S3_File/cent_files/circos_inputs/13/faux_karyotype.txt
- S3_File/cent_files/circos_inputs/14/
- S3_File/cent_files/circos_inputs/14/faux_100.txt
- S3_File/cent_files/circos_inputs/14/faux_75.txt
- S3_File/cent_files/circos_inputs/14/faux_76.txt
- S3_File/cent_files/circos_inputs/14/faux_77.txt
- S3_File/cent_files/circos_inputs/14/faux_78.txt
- S3_File/cent_files/circos_inputs/14/faux_79.txt
- S3_File/cent_files/circos_inputs/14/faux_80.txt
- S3_File/cent_files/circos_inputs/14/faux_81.txt
- S3_File/cent_files/circos_inputs/14/faux_82.txt
- S3_File/cent_files/circos_inputs/14/faux_83.txt
- S3_File/cent_files/circos_inputs/14/faux_84.txt
- S3_File/cent_files/circos_inputs/14/faux_85.txt
- S3_File/cent_files/circos_inputs/14/faux_86.txt
- S3_File/cent_files/circos_inputs/14/faux_87.txt
- S3_File/cent_files/circos_inputs/14/faux_88.txt
- S3_File/cent_files/circos_inputs/14/faux_89.txt
- S3_File/cent_files/circos_inputs/14/faux_90.txt
- S3_File/cent_files/circos_inputs/14/faux_91.txt
- S3_File/cent_files/circos_inputs/14/faux_92.txt
- S3_File/cent_files/circos_inputs/14/faux_93.txt
- S3_File/cent_files/circos_inputs/14/faux_94.txt
- S3_File/cent_files/circos_inputs/14/faux_95.txt
- S3_File/cent_files/circos_inputs/14/faux_96.txt
- S3_File/cent_files/circos_inputs/14/faux_97.txt
- S3_File/cent_files/circos_inputs/14/faux_98.txt
- S3_File/cent_files/circos_inputs/14/faux_99.txt
- S3_File/cent_files/circos_inputs/14/faux_karyotype.txt
- S3_File/cent_files/circos_inputs/15/
- S3_File/cent_files/circos_inputs/15/faux_100.txt
- S3_File/cent_files/circos_inputs/15/faux_75.txt
- S3_File/cent_files/circos_inputs/15/faux_76.txt
- S3_File/cent_files/circos_inputs/15/faux_77.txt
- S3_File/cent_files/circos_inputs/15/faux_78.txt
- S3_File/cent_files/circos_inputs/15/faux_79.txt
- S3_File/cent_files/circos_inputs/15/faux_80.txt
- S3_File/cent_files/circos_inputs/15/faux_81.txt
- S3_File/cent_files/circos_inputs/15/faux_82.txt
- S3_File/cent_files/circos_inputs/15/faux_83.txt
- S3_File/cent_files/circos_inputs/15/faux_84.txt
- S3_File/cent_files/circos_inputs/15/faux_85.txt
- S3_File/cent_files/circos_inputs/15/faux_86.txt
- S3_File/cent_files/circos_inputs/15/faux_87.txt
- S3_File/cent_files/circos_inputs/15/faux_88.txt
- S3_File/cent_files/circos_inputs/15/faux_89.txt
- S3_File/cent_files/circos_inputs/15/faux_90.txt
- S3_File/cent_files/circos_inputs/15/faux_91.txt
- S3_File/cent_files/circos_inputs/15/faux_92.txt
- S3_File/cent_files/circos_inputs/15/faux_93.txt
- S3_File/cent_files/circos_inputs/15/faux_94.txt
- S3_File/cent_files/circos_inputs/15/faux_95.txt
- S3_File/cent_files/circos_inputs/15/faux_96.txt
- S3_File/cent_files/circos_inputs/15/faux_97.txt
- S3_File/cent_files/circos_inputs/15/faux_98.txt
- S3_File/cent_files/circos_inputs/15/faux_99.txt
- S3_File/cent_files/circos_inputs/15/faux_karyotype.txt
- S3_File/cent_files/circos_inputs/2/
- S3_File/cent_files/circos_inputs/2/faux_100.txt
- S3_File/cent_files/circos_inputs/2/faux_75.txt
- S3_File/cent_files/circos_inputs/2/faux_76.txt
- S3_File/cent_files/circos_inputs/2/faux_77.txt
- S3_File/cent_files/circos_inputs/2/faux_78.txt
- S3_File/cent_files/circos_inputs/2/faux_79.txt
- S3_File/cent_files/circos_inputs/2/faux_80.txt
- S3_File/cent_files/circos_inputs/2/faux_81.txt
- S3_File/cent_files/circos_inputs/2/faux_82.txt
- S3_File/cent_files/circos_inputs/2/faux_83.txt
- S3_File/cent_files/circos_inputs/2/faux_84.txt
- S3_File/cent_files/circos_inputs/2/faux_85.txt
- S3_File/cent_files/circos_inputs/2/faux_86.txt
- S3_File/cent_files/circos_inputs/2/faux_87.txt
- S3_File/cent_files/circos_inputs/2/faux_88.txt
- S3_File/cent_files/circos_inputs/2/faux_89.txt
- S3_File/cent_files/circos_inputs/2/faux_90.txt
- S3_File/cent_files/circos_inputs/2/faux_91.txt
- S3_File/cent_files/circos_inputs/2/faux_92.txt
- S3_File/cent_files/circos_inputs/2/faux_93.txt
- S3_File/cent_files/circos_inputs/2/faux_94.txt
- S3_File/cent_files/circos_inputs/2/faux_95.txt
- S3_File/cent_files/circos_inputs/2/faux_96.txt
- S3_File/cent_files/circos_inputs/2/faux_97.txt
- S3_File/cent_files/circos_inputs/2/faux_98.txt
- S3_File/cent_files/circos_inputs/2/faux_99.txt
- S3_File/cent_files/circos_inputs/2/faux_karyotype.txt
- S3_File/cent_files/circos_inputs/3/
- S3_File/cent_files/circos_inputs/3/faux_100.txt
- S3_File/cent_files/circos_inputs/3/faux_75.txt
- S3_File/cent_files/circos_inputs/3/faux_76.txt
- S3_File/cent_files/circos_inputs/3/faux_77.txt
- S3_File/cent_files/circos_inputs/3/faux_78.txt
- S3_File/cent_files/circos_inputs/3/faux_79.txt
- S3_File/cent_files/circos_inputs/3/faux_80.txt
- S3_File/cent_files/circos_inputs/3/faux_81.txt
- S3_File/cent_files/circos_inputs/3/faux_82.txt
- S3_File/cent_files/circos_inputs/3/faux_83.txt
- S3_File/cent_files/circos_inputs/3/faux_84.txt
- S3_File/cent_files/circos_inputs/3/faux_85.txt
- S3_File/cent_files/circos_inputs/3/faux_86.txt
- S3_File/cent_files/circos_inputs/3/faux_87.txt
- S3_File/cent_files/circos_inputs/3/faux_88.txt
- S3_File/cent_files/circos_inputs/3/faux_89.txt
- S3_File/cent_files/circos_inputs/3/faux_90.txt
- S3_File/cent_files/circos_inputs/3/faux_91.txt
- S3_File/cent_files/circos_inputs/3/faux_92.txt
- S3_File/cent_files/circos_inputs/3/faux_93.txt
- S3_File/cent_files/circos_inputs/3/faux_94.txt
- S3_File/cent_files/circos_inputs/3/faux_95.txt
- S3_File/cent_files/circos_inputs/3/faux_96.txt
- S3_File/cent_files/circos_inputs/3/faux_97.txt
- S3_File/cent_files/circos_inputs/3/faux_98.txt
- S3_File/cent_files/circos_inputs/3/faux_99.txt
- S3_File/cent_files/circos_inputs/3/faux_karyotype.txt
- S3_File/cent_files/circos_inputs/4/
- S3_File/cent_files/circos_inputs/4/faux_100.txt
- S3_File/cent_files/circos_inputs/4/faux_75.txt
- S3_File/cent_files/circos_inputs/4/faux_76.txt
- S3_File/cent_files/circos_inputs/4/faux_77.txt
- S3_File/cent_files/circos_inputs/4/faux_78.txt
- S3_File/cent_files/circos_inputs/4/faux_79.txt
- S3_File/cent_files/circos_inputs/4/faux_80.txt
- S3_File/cent_files/circos_inputs/4/faux_81.txt
- S3_File/cent_files/circos_inputs/4/faux_82.txt
- S3_File/cent_files/circos_inputs/4/faux_83.txt
- S3_File/cent_files/circos_inputs/4/faux_84.txt
- S3_File/cent_files/circos_inputs/4/faux_85.txt
- S3_File/cent_files/circos_inputs/4/faux_86.txt
- S3_File/cent_files/circos_inputs/4/faux_87.txt
- S3_File/cent_files/circos_inputs/4/faux_88.txt
- S3_File/cent_files/circos_inputs/4/faux_89.txt
[truncated: 706 more entries]
