# Supplementary material for: Using Dendritic Heat Maps to Simultaneously Display Genotype Divergence with Phenotype Divergence
Source: PLoS One. 2016 Aug 18;11(8):e0161292. doi: 10.1371/journal.pone.0161292 (PMC4990276; doi:10.1371/journal.pone.0161292)
Supplement: S3 File — This file is a zipped folder containing the top-down Perl scripts described in the methods section, high-resolution versions of the images in the discussion, the configuration files used by Circos to plot the images, FASTA files of the artificial datasets, and an Excel file summary of the clusters for each mutation dataset DHM. (ZIP) [file pone.0161292.s003.zip › S3_File/cent_files/circos_inputs/1/faux_99.txt]

faux 2 3 -0.301
faux 3 5 0.477
faux 5 31 1.114
faux 31 32 -0.301
faux 32 33 -0.301
faux 33 34 -0.301
faux 34 36 0.000
faux 36 37 -0.301
faux 37 39 0.000
faux 39 40 0.301
faux 40 41 -0.301
faux 41 42 0.301
faux 42 43 -0.301
faux 43 44 -0.301
faux 44 45 0.301
faux 45 46 0.301
faux 46 47 0.301
faux 47 49 0.477
faux 49 50 -0.301
faux 50 51 0.301
faux 51 53 0.477
faux 53 54 -0.301
faux 54 55 0.301
faux 55 56 -0.301
faux 56 59 -0.176
faux 59 60 0.301
faux 60 61 0.301
faux 61 64 -0.602
faux 64 65 0.301
faux 65 66 0.301
faux 66 67 0.301
faux 67 68 -0.301
faux 68 69 -0.301
faux 69 70 0.301
faux 70 72 -0.477
faux 72 73 0.301
faux 73 74 -0.301
faux 74 75 -0.301
faux 75 76 0.301
faux 76 77 0.301
faux 77 80 -0.602
faux 80 81 -0.301
faux 81 82 0.301
faux 82 84 -0.477
faux 84 86 -0.477
faux 86 87 0.301
faux 87 88 -0.301
faux 88 90 0.477
faux 90 92 0.477
faux 92 93 -0.301
faux 93 94 -0.301
faux 94 95 0.301
faux 95 96 0.301
faux 96 97 -0.301
faux 97 98 0.301
faux 98 100 -0.477
faux 100 102 -0.477
faux 0 1 -1.398
faux 103 104 1.398
