# Supplementary material for: Using Dendritic Heat Maps to Simultaneously Display Genotype Divergence with Phenotype Divergence
Source: PLoS One. 2016 Aug 18;11(8):e0161292. doi: 10.1371/journal.pone.0161292 (PMC4990276; doi:10.1371/journal.pone.0161292)
Supplement: S3 File — This file is a zipped folder containing the top-down Perl scripts described in the methods section, high-resolution versions of the images in the discussion, the configuration files used by Circos to plot the images, FASTA files of the artificial datasets, and an Excel file summary of the clusters for each mutation dataset DHM. (ZIP) [file pone.0161292.s003.zip › S3_File/cent_files/circos_inputs/10/faux_83.txt]

faux 2 7 -0.125
faux 7 70 -0.121
faux 70 83 0.058
faux 83 90 -0.097
faux 90 91 -0.301
faux 91 94 -0.602
faux 94 96 0.000
faux 96 102 0.477
faux 0 1 -1.398
faux 103 104 1.398
