# Supplementary material for: Using Dendritic Heat Maps to Simultaneously Display Genotype Divergence with Phenotype Divergence
Source: PLoS One. 2016 Aug 18;11(8):e0161292. doi: 10.1371/journal.pone.0161292 (PMC4990276; doi:10.1371/journal.pone.0161292)
Supplement: S3 File — This file is a zipped folder containing the top-down Perl scripts described in the methods section, high-resolution versions of the images in the discussion, the configuration files used by Circos to plot the images, FASTA files of the artificial datasets, and an Excel file summary of the clusters for each mutation dataset DHM. (ZIP) [file pone.0161292.s003.zip › S3_File/cent_files/circos_inputs/10/faux_85.txt]

faux 2 3 -0.301
faux 3 7 0.000
faux 7 19 0.000
faux 19 42 -0.410
faux 42 52 -0.146
faux 52 56 0.000
faux 56 70 0.222
faux 70 83 0.058
faux 83 87 0.000
faux 87 89 -0.477
faux 89 90 0.301
faux 90 91 -0.301
faux 91 94 -0.602
faux 94 95 0.301
faux 95 96 -0.301
faux 96 102 0.477
faux 0 1 -1.398
faux 103 104 1.398
