# Supplementary material for: Using Dendritic Heat Maps to Simultaneously Display Genotype Divergence with Phenotype Divergence
Source: PLoS One. 2016 Aug 18;11(8):e0161292. doi: 10.1371/journal.pone.0161292 (PMC4990276; doi:10.1371/journal.pone.0161292)
Supplement: S3 File — This file is a zipped folder containing the top-down Perl scripts described in the methods section, high-resolution versions of the images in the discussion, the configuration files used by Circos to plot the images, FASTA files of the artificial datasets, and an Excel file summary of the clusters for each mutation dataset DHM. (ZIP) [file pone.0161292.s003.zip › S3_File/cent_files/circos_inputs/10/faux_86.txt]

faux 2 3 -0.301
faux 3 5 0.000
faux 5 6 -0.301
faux 6 7 0.301
faux 7 15 0.176
faux 15 19 -0.301
faux 19 27 -0.954
faux 27 33 0.222
faux 33 35 0.000
faux 35 40 -0.398
faux 40 42 -0.477
faux 42 52 -0.146
faux 52 56 0.000
faux 56 67 0.204
faux 67 68 0.301
faux 68 69 -0.301
faux 69 70 0.301
faux 70 83 0.058
faux 83 87 0.000
faux 87 88 -0.301
faux 88 89 -0.301
faux 89 90 0.301
faux 90 91 -0.301
faux 91 94 -0.602
faux 94 95 0.301
faux 95 96 -0.301
faux 96 100 0.301
faux 100 101 0.301
faux 101 102 0.301
faux 0 1 -1.398
faux 103 104 1.398
