# Supplementary material for: Using Dendritic Heat Maps to Simultaneously Display Genotype Divergence with Phenotype Divergence
Source: PLoS One. 2016 Aug 18;11(8):e0161292. doi: 10.1371/journal.pone.0161292 (PMC4990276; doi:10.1371/journal.pone.0161292)
Supplement: S3 File — This file is a zipped folder containing the top-down Perl scripts described in the methods section, high-resolution versions of the images in the discussion, the configuration files used by Circos to plot the images, FASTA files of the artificial datasets, and an Excel file summary of the clusters for each mutation dataset DHM. (ZIP) [file pone.0161292.s003.zip › S3_File/cent_files/circos_inputs/10/faux_88.txt]

faux 2 3 -0.301
faux 3 5 0.000
faux 5 6 -0.301
faux 6 7 0.301
faux 7 8 0.301
faux 8 13 0.125
faux 13 14 0.301
faux 14 15 -0.301
faux 15 18 -0.176
faux 18 19 -0.301
faux 19 21 -0.477
faux 21 24 -0.602
faux 24 25 -0.301
faux 25 27 -0.477
faux 27 29 0.000
faux 29 33 0.301
faux 33 34 -0.301
faux 34 35 0.301
faux 35 36 0.301
faux 36 38 -0.477
faux 38 39 -0.301
faux 39 40 -0.301
faux 40 42 -0.477
faux 42 43 0.301
faux 43 47 -0.301
faux 47 48 -0.301
faux 48 49 0.301
faux 49 51 0.000
faux 51 52 -0.301
faux 52 53 0.301
faux 53 56 -0.176
faux 56 58 0.000
faux 58 62 0.000
faux 62 63 0.301
faux 63 65 0.477
faux 65 66 0.301
faux 66 67 -0.301
faux 67 68 0.301
faux 68 69 -0.301
faux 69 70 0.301
faux 70 71 -0.301
faux 71 72 -0.301
faux 72 82 0.146
faux 82 83 0.301
faux 83 84 -0.301
faux 84 85 0.301
faux 85 86 0.301
faux 86 87 -0.301
faux 87 88 -0.301
faux 88 89 -0.301
faux 89 90 0.301
faux 90 91 -0.301
faux 91 94 -0.602
faux 94 95 0.301
faux 95 96 -0.301
faux 96 97 0.301
faux 97 99 0.000
faux 99 100 0.301
faux 100 101 0.301
faux 101 102 0.301
faux 0 1 -1.398
faux 103 104 1.398
