# Supplementary material for: Using Dendritic Heat Maps to Simultaneously Display Genotype Divergence with Phenotype Divergence
Source: PLoS One. 2016 Aug 18;11(8):e0161292. doi: 10.1371/journal.pone.0161292 (PMC4990276; doi:10.1371/journal.pone.0161292)
Supplement: S3 File — This file is a zipped folder containing the top-down Perl scripts described in the methods section, high-resolution versions of the images in the discussion, the configuration files used by Circos to plot the images, FASTA files of the artificial datasets, and an Excel file summary of the clusters for each mutation dataset DHM. (ZIP) [file pone.0161292.s003.zip › S3_File/cent_files/circos_inputs/11/faux_86.txt]

faux 2 4 -0.477
faux 4 5 0.301
faux 5 30 0.032
faux 30 33 0.176
faux 33 34 -0.301
faux 34 35 0.301
faux 35 38 -0.602
faux 38 47 -0.426
faux 47 49 0.000
faux 49 50 0.301
faux 50 52 0.000
faux 52 54 0.477
faux 54 55 -0.301
faux 55 63 -0.602
faux 63 64 0.301
faux 64 66 0.000
faux 66 67 -0.301
faux 67 69 0.477
faux 69 70 -0.301
faux 70 73 0.602
faux 73 74 -0.301
faux 74 81 0.301
faux 81 82 -0.301
faux 82 90 0.368
faux 90 91 0.301
faux 91 92 -0.301
faux 92 94 0.000
faux 94 96 -0.477
faux 96 97 -0.301
faux 97 98 0.301
faux 98 99 -0.301
faux 99 100 -0.301
faux 100 101 0.301
faux 101 102 0.301
faux 0 1 -1.398
faux 103 104 1.398
