# Supplementary material for: Using Dendritic Heat Maps to Simultaneously Display Genotype Divergence with Phenotype Divergence
Source: PLoS One. 2016 Aug 18;11(8):e0161292. doi: 10.1371/journal.pone.0161292 (PMC4990276; doi:10.1371/journal.pone.0161292)
Supplement: S3 File — This file is a zipped folder containing the top-down Perl scripts described in the methods section, high-resolution versions of the images in the discussion, the configuration files used by Circos to plot the images, FASTA files of the artificial datasets, and an Excel file summary of the clusters for each mutation dataset DHM. (ZIP) [file pone.0161292.s003.zip › S3_File/cent_files/circos_inputs/12/faux_82.txt]

faux 2 4 0.000
faux 4 20 -0.196
faux 20 22 0.477
faux 22 24 -0.477
faux 24 25 0.301
faux 25 78 0.079
faux 78 81 0.602
faux 81 82 -0.301
faux 82 85 -0.602
faux 85 87 0.477
faux 87 98 -0.352
faux 98 102 -0.301
faux 0 1 -1.398
faux 103 104 1.398
