# Supplementary material for: Using Dendritic Heat Maps to Simultaneously Display Genotype Divergence with Phenotype Divergence
Source: PLoS One. 2016 Aug 18;11(8):e0161292. doi: 10.1371/journal.pone.0161292 (PMC4990276; doi:10.1371/journal.pone.0161292)
Supplement: S3 File — This file is a zipped folder containing the top-down Perl scripts described in the methods section, high-resolution versions of the images in the discussion, the configuration files used by Circos to plot the images, FASTA files of the artificial datasets, and an Excel file summary of the clusters for each mutation dataset DHM. (ZIP) [file pone.0161292.s003.zip › S3_File/cent_files/circos_inputs/12/faux_84.txt]

faux 2 3 -0.301
faux 3 4 0.301
faux 4 5 0.301
faux 5 11 0.000
faux 11 13 -0.477
faux 13 14 0.301
faux 14 16 0.000
faux 16 17 -0.301
faux 17 20 -0.602
faux 20 22 0.477
faux 22 23 -0.301
faux 23 24 -0.301
faux 24 25 0.301
faux 25 31 0.477
faux 31 33 0.000
faux 33 38 -0.125
faux 38 48 -0.301
faux 48 49 -0.301
faux 49 50 0.301
faux 50 51 -0.301
faux 51 52 0.301
faux 52 58 0.222
faux 58 59 -0.301
faux 59 61 0.000
faux 61 63 0.477
faux 63 72 0.426
faux 72 76 -0.301
faux 76 77 0.301
faux 77 78 -0.301
faux 78 81 0.602
faux 81 82 -0.301
faux 82 85 -0.602
faux 85 86 0.301
faux 86 87 0.301
faux 87 96 -0.243
faux 96 98 -0.477
faux 98 100 -0.477
faux 100 102 0.000
faux 0 1 -1.398
faux 103 104 1.398
