# Supplementary material for: Using Dendritic Heat Maps to Simultaneously Display Genotype Divergence with Phenotype Divergence
Source: PLoS One. 2016 Aug 18;11(8):e0161292. doi: 10.1371/journal.pone.0161292 (PMC4990276; doi:10.1371/journal.pone.0161292)
Supplement: S3 File — This file is a zipped folder containing the top-down Perl scripts described in the methods section, high-resolution versions of the images in the discussion, the configuration files used by Circos to plot the images, FASTA files of the artificial datasets, and an Excel file summary of the clusters for each mutation dataset DHM. (ZIP) [file pone.0161292.s003.zip › S3_File/cent_files/circos_inputs/12/faux_85.txt]

faux 2 3 -0.301
faux 3 4 0.301
faux 4 5 0.301
faux 5 8 -0.176
faux 8 9 -0.301
faux 9 10 0.301
faux 10 11 0.301
faux 11 12 -0.301
faux 12 13 -0.301
faux 13 14 0.301
faux 14 15 -0.301
faux 15 16 0.301
faux 16 17 -0.301
faux 17 20 -0.602
faux 20 22 0.477
faux 22 23 -0.301
faux 23 24 -0.301
faux 24 25 0.301
faux 25 30 0.398
faux 30 31 0.301
faux 31 32 -0.301
faux 32 33 0.301
faux 33 34 -0.301
faux 34 36 0.000
faux 36 38 0.000
faux 38 40 0.000
faux 40 46 -0.477
faux 46 47 0.301
faux 47 48 -0.301
faux 48 49 -0.301
faux 49 50 0.301
faux 50 51 -0.301
faux 51 52 0.301
faux 52 53 -0.301
faux 53 58 0.398
faux 58 59 -0.301
faux 59 61 0.000
faux 61 63 0.477
faux 63 68 0.125
faux 68 70 0.477
faux 70 72 0.477
faux 72 73 -0.301
faux 73 76 -0.176
faux 76 77 0.301
faux 77 78 -0.301
faux 78 79 0.301
faux 79 81 0.477
faux 81 82 -0.301
faux 82 83 -0.301
faux 83 84 -0.301
faux 84 85 -0.301
faux 85 86 0.301
faux 86 87 0.301
faux 87 88 -0.301
faux 88 92 -0.301
faux 92 95 -0.176
faux 95 96 0.301
faux 96 98 -0.477
faux 98 100 -0.477
faux 100 102 0.000
faux 0 1 -1.398
faux 103 104 1.398
