# Supplementary material for: Using Dendritic Heat Maps to Simultaneously Display Genotype Divergence with Phenotype Divergence
Source: PLoS One. 2016 Aug 18;11(8):e0161292. doi: 10.1371/journal.pone.0161292 (PMC4990276; doi:10.1371/journal.pone.0161292)
Supplement: S3 File — This file is a zipped folder containing the top-down Perl scripts described in the methods section, high-resolution versions of the images in the discussion, the configuration files used by Circos to plot the images, FASTA files of the artificial datasets, and an Excel file summary of the clusters for each mutation dataset DHM. (ZIP) [file pone.0161292.s003.zip › S3_File/cent_files/circos_inputs/13/faux_81.txt]

faux 2 32 0.109
faux 32 44 -0.255
faux 44 51 0.097
faux 51 53 0.477
faux 53 57 -0.301
faux 57 69 -0.125
faux 69 77 0.368
faux 77 80 0.176
faux 80 86 0.000
faux 86 87 -0.301
faux 87 89 0.000
faux 89 92 0.602
faux 92 94 0.000
faux 94 97 -0.176
faux 97 102 0.125
faux 0 1 -1.398
faux 103 104 1.398
