# Supplementary material for: Using Dendritic Heat Maps to Simultaneously Display Genotype Divergence with Phenotype Divergence
Source: PLoS One. 2016 Aug 18;11(8):e0161292. doi: 10.1371/journal.pone.0161292 (PMC4990276; doi:10.1371/journal.pone.0161292)
Supplement: S3 File — This file is a zipped folder containing the top-down Perl scripts described in the methods section, high-resolution versions of the images in the discussion, the configuration files used by Circos to plot the images, FASTA files of the artificial datasets, and an Excel file summary of the clusters for each mutation dataset DHM. (ZIP) [file pone.0161292.s003.zip › S3_File/cent_files/circos_inputs/13/faux_82.txt]

faux 2 16 0.000
faux 16 21 0.125
faux 21 22 -0.301
faux 22 24 0.000
faux 24 31 0.301
faux 31 32 0.301
faux 32 33 0.301
faux 33 38 -0.778
faux 38 40 -0.477
faux 40 41 0.301
faux 41 43 0.000
faux 43 44 0.301
faux 44 46 -0.477
faux 46 51 0.398
faux 51 53 0.477
faux 53 54 -0.301
faux 54 57 -0.176
faux 57 66 -0.243
faux 66 69 0.176
faux 69 77 0.368
faux 77 78 0.301
faux 78 80 0.000
faux 80 83 0.176
faux 83 84 0.301
faux 84 86 -0.477
faux 86 87 -0.301
faux 87 89 0.000
faux 89 90 0.301
faux 90 92 0.477
faux 92 93 -0.301
faux 93 94 0.301
faux 94 97 -0.176
faux 97 102 0.125
faux 0 1 -1.398
faux 103 104 1.398
