# Supplementary material for: Using Dendritic Heat Maps to Simultaneously Display Genotype Divergence with Phenotype Divergence
Source: PLoS One. 2016 Aug 18;11(8):e0161292. doi: 10.1371/journal.pone.0161292 (PMC4990276; doi:10.1371/journal.pone.0161292)
Supplement: S3 File — This file is a zipped folder containing the top-down Perl scripts described in the methods section, high-resolution versions of the images in the discussion, the configuration files used by Circos to plot the images, FASTA files of the artificial datasets, and an Excel file summary of the clusters for each mutation dataset DHM. (ZIP) [file pone.0161292.s003.zip › S3_File/cent_files/circos_inputs/14/faux_78.txt]

faux 2 5 -0.176
faux 5 66 0.069
faux 66 67 -0.301
faux 67 68 0.301
faux 68 72 -0.699
faux 72 88 0.196
faux 88 102 0.109
faux 0 1 -1.398
faux 103 104 1.398
