# Supplementary material for: Using Dendritic Heat Maps to Simultaneously Display Genotype Divergence with Phenotype Divergence
Source: PLoS One. 2016 Aug 18;11(8):e0161292. doi: 10.1371/journal.pone.0161292 (PMC4990276; doi:10.1371/journal.pone.0161292)
Supplement: S3 File — This file is a zipped folder containing the top-down Perl scripts described in the methods section, high-resolution versions of the images in the discussion, the configuration files used by Circos to plot the images, FASTA files of the artificial datasets, and an Excel file summary of the clusters for each mutation dataset DHM. (ZIP) [file pone.0161292.s003.zip › S3_File/cent_files/circos_inputs/14/faux_80.txt]

faux 2 4 -0.477
faux 4 5 0.301
faux 5 10 0.125
faux 10 15 -0.125
faux 15 18 0.602
faux 18 63 0.056
faux 63 66 -0.176
faux 66 67 -0.301
faux 67 68 0.301
faux 68 72 -0.699
faux 72 74 0.000
faux 74 86 0.125
faux 86 87 0.301
faux 87 88 0.301
faux 88 99 0.067
faux 99 102 0.176
faux 0 1 -1.398
faux 103 104 1.398
