# Supplementary material for: Using Dendritic Heat Maps to Simultaneously Display Genotype Divergence with Phenotype Divergence
Source: PLoS One. 2016 Aug 18;11(8):e0161292. doi: 10.1371/journal.pone.0161292 (PMC4990276; doi:10.1371/journal.pone.0161292)
Supplement: S3 File — This file is a zipped folder containing the top-down Perl scripts described in the methods section, high-resolution versions of the images in the discussion, the configuration files used by Circos to plot the images, FASTA files of the artificial datasets, and an Excel file summary of the clusters for each mutation dataset DHM. (ZIP) [file pone.0161292.s003.zip › S3_File/cent_files/circos_inputs/14/faux_81.txt]

faux 2 4 -0.477
faux 4 5 0.301
faux 5 10 0.125
faux 10 14 -0.301
faux 14 15 0.301
faux 15 17 0.477
faux 17 18 0.301
faux 18 63 0.056
faux 63 66 -0.176
faux 66 67 -0.301
faux 67 68 0.301
faux 68 72 -0.699
faux 72 74 0.000
faux 74 84 0.000
faux 84 85 0.301
faux 85 86 0.301
faux 86 87 0.301
faux 87 88 0.301
faux 88 96 0.176
faux 96 99 -0.176
faux 99 101 0.477
faux 101 102 -0.301
faux 0 1 -1.398
faux 103 104 1.398
