# Supplementary material for: Using Dendritic Heat Maps to Simultaneously Display Genotype Divergence with Phenotype Divergence
Source: PLoS One. 2016 Aug 18;11(8):e0161292. doi: 10.1371/journal.pone.0161292 (PMC4990276; doi:10.1371/journal.pone.0161292)
Supplement: S3 File — This file is a zipped folder containing the top-down Perl scripts described in the methods section, high-resolution versions of the images in the discussion, the configuration files used by Circos to plot the images, FASTA files of the artificial datasets, and an Excel file summary of the clusters for each mutation dataset DHM. (ZIP) [file pone.0161292.s003.zip › S3_File/cent_files/circos_inputs/14/faux_82.txt]

faux 2 3 -0.301
faux 3 4 -0.301
faux 4 5 0.301
faux 5 10 0.125
faux 10 12 -0.477
faux 12 14 0.000
faux 14 15 0.301
faux 15 17 0.477
faux 17 18 0.301
faux 18 20 0.000
faux 20 51 -0.026
faux 51 56 -0.125
faux 56 58 0.477
faux 58 61 0.176
faux 61 62 0.301
faux 62 63 0.301
faux 63 64 -0.301
faux 64 66 0.000
faux 66 67 -0.301
faux 67 68 0.301
faux 68 72 -0.699
faux 72 73 0.301
faux 73 74 -0.301
faux 74 83 0.079
faux 83 84 -0.301
faux 84 85 0.301
faux 85 86 0.301
faux 86 87 0.301
faux 87 88 0.301
faux 88 89 0.301
faux 89 94 0.398
faux 94 96 -0.477
faux 96 97 -0.301
faux 97 99 0.000
faux 99 100 0.301
faux 100 101 0.301
faux 101 102 -0.301
faux 0 1 -1.398
faux 103 104 1.398
