# Supplementary material for: Using Dendritic Heat Maps to Simultaneously Display Genotype Divergence with Phenotype Divergence
Source: PLoS One. 2016 Aug 18;11(8):e0161292. doi: 10.1371/journal.pone.0161292 (PMC4990276; doi:10.1371/journal.pone.0161292)
Supplement: S3 File — This file is a zipped folder containing the top-down Perl scripts described in the methods section, high-resolution versions of the images in the discussion, the configuration files used by Circos to plot the images, FASTA files of the artificial datasets, and an Excel file summary of the clusters for each mutation dataset DHM. (ZIP) [file pone.0161292.s003.zip › S3_File/cent_files/circos_inputs/14/faux_83.txt]

faux 2 3 -0.301
faux 3 4 -0.301
faux 4 5 0.301
faux 5 6 0.301
faux 6 8 -0.477
faux 8 9 0.301
faux 9 10 0.301
faux 10 12 -0.477
faux 12 13 -0.301
faux 13 14 0.301
faux 14 15 0.301
faux 15 16 0.301
faux 16 17 0.301
faux 17 18 0.301
faux 18 19 0.301
faux 19 20 -0.301
faux 20 22 0.477
faux 22 36 0.222
faux 36 37 0.301
faux 37 38 -0.301
faux 38 39 -0.301
faux 39 41 -0.477
faux 41 42 -0.301
faux 42 43 -0.301
faux 43 48 0.125
faux 48 51 -0.602
faux 51 53 -0.477
faux 53 56 0.176
faux 56 57 0.301
faux 57 58 0.301
faux 58 61 0.176
faux 61 62 0.301
faux 62 63 0.301
faux 63 64 -0.301
faux 64 66 0.000
faux 66 67 -0.301
faux 67 68 0.301
faux 68 71 -0.602
faux 71 72 -0.301
faux 72 73 0.301
faux 73 74 -0.301
faux 74 76 0.000
faux 76 78 -0.477
faux 78 79 -0.301
faux 79 81 0.477
faux 81 83 0.477
faux 83 84 -0.301
faux 84 85 0.301
faux 85 86 0.301
faux 86 87 0.301
faux 87 88 0.301
faux 88 89 0.301
faux 89 92 0.176
faux 92 94 0.477
faux 94 96 -0.477
faux 96 97 -0.301
faux 97 99 0.000
faux 99 100 0.301
faux 100 101 0.301
faux 101 102 -0.301
faux 0 1 -1.398
faux 103 104 1.398
