# Supplementary material for: Using Dendritic Heat Maps to Simultaneously Display Genotype Divergence with Phenotype Divergence
Source: PLoS One. 2016 Aug 18;11(8):e0161292. doi: 10.1371/journal.pone.0161292 (PMC4990276; doi:10.1371/journal.pone.0161292)
Supplement: S3 File — This file is a zipped folder containing the top-down Perl scripts described in the methods section, high-resolution versions of the images in the discussion, the configuration files used by Circos to plot the images, FASTA files of the artificial datasets, and an Excel file summary of the clusters for each mutation dataset DHM. (ZIP) [file pone.0161292.s003.zip › S3_File/cent_files/circos_inputs/15/faux_77.txt]

faux 2 13 0.067
faux 13 14 -0.301
faux 14 15 -0.301
faux 15 49 -0.196
faux 49 76 0.214
faux 76 78 0.477
faux 78 82 0.000
faux 82 84 0.477
faux 84 94 0.301
faux 94 102 -0.176
faux 0 1 -1.398
faux 103 104 1.398
