# Supplementary material for: Using Dendritic Heat Maps to Simultaneously Display Genotype Divergence with Phenotype Divergence
Source: PLoS One. 2016 Aug 18;11(8):e0161292. doi: 10.1371/journal.pone.0161292 (PMC4990276; doi:10.1371/journal.pone.0161292)
Supplement: S3 File — This file is a zipped folder containing the top-down Perl scripts described in the methods section, high-resolution versions of the images in the discussion, the configuration files used by Circos to plot the images, FASTA files of the artificial datasets, and an Excel file summary of the clusters for each mutation dataset DHM. (ZIP) [file pone.0161292.s003.zip › S3_File/cent_files/circos_inputs/15/faux_79.txt]

faux 2 13 0.067
faux 13 14 -0.301
faux 14 15 -0.301
faux 15 44 -0.260
faux 44 47 0.176
faux 47 49 0.000
faux 49 61 0.255
faux 61 64 0.176
faux 64 71 0.301
faux 71 72 0.301
faux 72 76 -0.301
faux 76 78 0.477
faux 78 79 -0.301
faux 79 82 0.176
faux 82 83 0.301
faux 83 84 0.301
faux 84 85 0.301
faux 85 89 0.000
faux 89 94 0.398
faux 94 102 -0.176
faux 0 1 -1.398
faux 103 104 1.398
