# Supplementary material for: Using Dendritic Heat Maps to Simultaneously Display Genotype Divergence with Phenotype Divergence
Source: PLoS One. 2016 Aug 18;11(8):e0161292. doi: 10.1371/journal.pone.0161292 (PMC4990276; doi:10.1371/journal.pone.0161292)
Supplement: S3 File — This file is a zipped folder containing the top-down Perl scripts described in the methods section, high-resolution versions of the images in the discussion, the configuration files used by Circos to plot the images, FASTA files of the artificial datasets, and an Excel file summary of the clusters for each mutation dataset DHM. (ZIP) [file pone.0161292.s003.zip › S3_File/cent_files/circos_inputs/15/faux_80.txt]

faux 2 13 0.067
faux 13 14 -0.301
faux 14 15 -0.301
faux 15 40 -0.230
faux 40 41 -0.301
faux 41 44 -0.176
faux 44 46 0.477
faux 46 47 -0.301
faux 47 49 0.000
faux 49 61 0.255
faux 61 63 0.000
faux 63 64 0.301
faux 64 68 0.301
faux 68 69 -0.301
faux 69 70 0.301
faux 70 71 0.301
faux 71 72 0.301
faux 72 73 -0.301
faux 73 74 0.301
faux 74 76 -0.477
faux 76 78 0.477
faux 78 79 -0.301
faux 79 80 0.301
faux 80 82 0.000
faux 82 83 0.301
faux 83 84 0.301
faux 84 85 0.301
faux 85 89 0.000
faux 89 94 0.398
faux 94 99 -0.398
faux 99 100 0.301
faux 100 101 0.301
faux 101 102 -0.301
faux 0 1 -1.398
faux 103 104 1.398
