# Supplementary material for: Using Dendritic Heat Maps to Simultaneously Display Genotype Divergence with Phenotype Divergence
Source: PLoS One. 2016 Aug 18;11(8):e0161292. doi: 10.1371/journal.pone.0161292 (PMC4990276; doi:10.1371/journal.pone.0161292)
Supplement: S3 File — This file is a zipped folder containing the top-down Perl scripts described in the methods section, high-resolution versions of the images in the discussion, the configuration files used by Circos to plot the images, FASTA files of the artificial datasets, and an Excel file summary of the clusters for each mutation dataset DHM. (ZIP) [file pone.0161292.s003.zip › S3_File/cent_files/circos_inputs/15/faux_82.txt]

faux 2 3 -0.301
faux 3 5 0.477
faux 5 9 0.000
faux 9 10 0.301
faux 10 11 -0.301
faux 11 12 -0.301
faux 12 13 0.301
faux 13 14 -0.301
faux 14 15 -0.301
faux 15 17 0.477
faux 17 20 -0.176
faux 20 24 -0.301
faux 24 25 0.301
faux 25 27 0.000
faux 27 28 -0.301
faux 28 33 -0.398
faux 33 35 0.000
faux 35 37 0.000
faux 37 40 -0.602
faux 40 41 -0.301
faux 41 43 0.000
faux 43 44 -0.301
faux 44 45 0.301
faux 45 46 0.301
faux 46 47 -0.301
faux 47 48 0.301
faux 48 49 -0.301
faux 49 52 -0.176
faux 52 53 -0.301
faux 53 57 0.699
faux 57 58 0.301
faux 58 59 0.301
faux 59 60 0.301
faux 60 61 -0.301
faux 61 62 -0.301
faux 62 63 0.301
faux 63 64 0.301
faux 64 66 0.000
faux 66 68 0.477
faux 68 69 -0.301
faux 69 70 0.301
faux 70 71 0.301
faux 71 72 0.301
faux 72 73 -0.301
faux 73 74 0.301
faux 74 75 -0.301
faux 75 76 -0.301
faux 76 77 0.301
faux 77 78 0.301
faux 78 79 -0.301
faux 79 80 0.301
faux 80 81 -0.301
faux 81 82 0.301
faux 82 83 0.301
faux 83 84 0.301
faux 84 85 0.301
faux 85 88 -0.176
faux 88 89 0.301
faux 89 91 0.000
faux 91 93 0.477
faux 93 94 0.301
faux 94 95 0.301
faux 95 96 -0.301
faux 96 99 -0.602
faux 99 100 0.301
faux 100 101 0.301
faux 101 102 -0.301
faux 0 1 -1.398
faux 103 104 1.398
